# Supplementary material for: Zinc/iron-regulated transporter-like protein gene family in Theobroma cacao L: Characteristics, evolution, function and 3D structure analysis
Source: Front Plant Sci. 2023 Feb 28;14:1098401. doi: 10.3389/fpls.2023.1098401 (PMC10012423; doi:10.3389/fpls.2023.1098401)
Supplement: Supplementary file 4 [file Table_1.xlsx]

## Sheet: Table S1
Supplementary Table S1. Amino acid sequences of ZIP proteins used for phylogenetic tree construction
Gene name|Transcript ID
>TcZIP1|Thecc.01G173600.1
MAAIALILVAGAIGVCFPLLGKTIKALRPENNLFFIIKAFAAGVILSTGFIHVLPDATESLTSPCLNENPWGKFPFAGLVAMASAIATLMVDAFATSHYTKSHSNETQQIDGDKEKTGEHESHVHAHTHATHGHAHGSVSLVDRSGSSELLRHRVVSQVLELGIVVHSVIIGISLGASESPKTIKPLVAALTFHQFFEGMGLGGCISQAKFKSRAVAVMALFFSLTTPVGIAIGIGVSNMYHESRPTALIVEGIFNAASAGILIYMALVDLLAADFMNPKLQNNGMLQVGASGALLLGSGLMSLLAIWA*
>TcZIP2|Thecc.01G179300.1
MINFKQTQLLTFLCFLLILLPSIARGECTCEPEDEDRNKPLALKYKMAAIASILVAGAIGVCFPLLGKTINALRPEKNLFFTIKAFAAGVILSTGFIHVLPDATESLTSPCLDENPWGKFPFAGLVAMTSAIATLMVDVFATSHYTKSHFNKTQHINGDEEKTGEHENHVHVHTHATHGHAHGSVSSVDRSGSSELLRHRVVSQVLELGIVVHSAIVGTSLGASESPKTIKPLVAALTFHQFFEGMGLGGCISQAQFKSRAVAIMALFFSLTTPVGIAIGIGISNIYDESSPTALIVEGIFNAASAGILIYMALVDLLAADFMNPKLQNNGILQAGASVALLLGAGLMSLLAVWA*
>TcZIP3|Thecc.02G004300.1
MCKLKNPFFSSLLLLLLYLPVLVSADCACENELGDSSSNKTKALKYKLVAISSILIASALGVSLPILGKKIPTFQPENNVFFLIKAFAGGVILATGFVHILPDAYESLSSPCIGEKPWGVFPFTGFLAMVSAIVTMMIDTIATSFYKRSHFNKALPVNGDEEMLGEHGGHVHVHTHATHGHAHGSAFVSEDSGSSGLIIRQRIISQVLEVGIVVHSVIIGIALGASQTAKTIKPLVAALTFHQFFEGMGLGGCISQAKFKTRAIGIMLLFFSFTTPMGIAFGMGVSKIYNENSSKALVVEGIFNSLSAGILIYMSLVDLLAADFMNPRMQSSIKLQLGCNLSLLLGAACMSLLAKWF*
>TcZIP4|Thecc.02G004400.1
MRKIHSFSCKFLTISCFVLLLPILVYSKCVCEAEDQEREQNSALALKFKLVAIASILVATATGVCLPFLVKNIRVLQPDKGTFSLIKTFAAGVILATGFIHILPDAYERLTSPCLSENPWHHFPFASFVAMVAAILTLMMESFATGYHKRNELSKAQPVNGDEESEEHGGHSHGHGHGHGRGGHGHGSAFVLDRTKSSDLIRHRIVSQVLELGIVVHSVIIGLSLGASENPRTIKPLVAAISFHQFFEGMGLGGCILPAKFKHRAVAIMVLFISLTAPIGIAVGIGLSNAYNENSPTALIVQGLLNSASAGILIYMALVDLLADVFMSPQMLSNIRLQLATAFTLLLGVCCMSLMAKWGDH*
>TcZIP5|Thecc.02G318800.1
MASVPNFHALPMFLVVTMILLSTTPLASGQCEAESKNACQDKAESMKLKIIAIVAILLSSMIGVCSPLFSRLLPSLRPERDLFIVVKAFASGVILATGYMHVLPDAFNDLMSKCLPENPWRKFPFTTFAAMLAALVTLMVDSFAMSTYKKRCAKASVADAGNGAGLENGNVQIEIFGQGQGHAVEKNDKASQLLRCRVIAQVLELGIIVHSVVIGLAMGASENHCTIRSLIAALCFHQMFEGMGLGGCILQAEYELKMKATMAFFFSATTPFGIVLGIGLSSVYSETSPTELIVVGLLNASSAGLLNYMALVDLLAADFMGPRLQTNMKLQVWSYMAVLLGAGFMSLMAKWA*
>TcZIP6|Thecc.06G138900.1
MGDMMSLISIYRTFSISHPHNSKSQNQQSCERSRKEWSMASPLVKLFSIFLIIISLFTPPALSVVPEECQTETNGCTNKEKALPLKLIAIFSILIASVIGVCSPLFTRSIPALHPDRNLFVIVKCFAAGIILATGFMHVLPDSFDMLSSSCLKENPWHKFPFTGFVAMLSAIVTLMVDSMATSIYSKKCSSGVIPEGGPAIGEGQHEMAVVNIGQSHGHGHYHGPKPAGNLDQQLLRYRVIAMVLELGIVVHSVVIGLSLGASNNTCTIRGLVAALCFHQMFEGMGLGGCILQAKYKTLKKVIMVFFFSVTTPFGIALGIAMSKTYKENSPTALITVGLLNASSAGLLIYMALVDLLSADFMGPKLQGSIKLQIKSYAAVLLGAGGMSLMAKWA*
>TcZIP7|Thecc.07G016100.1
MQEPHILSMKLSRFLFVLLLSLSLFLSATSHGGSDDDDKGAGESNEPPHSLRSKSLVSVKIWCLILVFVWTFIGGVSPYFLKWNQGFLVLGTQFAGGVFLGTAMMHFLSDANETFERLTSKEYPFAFMLACAGYLLTMVADCVVSYVYGKDKSSSNHGDLELQGPEQTKSNPHGHGNPPVSYGGNGTDTTSARSSSLTTVSSFGDSVLLIVALCCHSVFEGVAIGVAKTEAAAWKALWTISLHKIFAAIAMGIALLRMIPDYPLLSCVAYAFAFAISSPIWVAIGILIDATIEGVVAEWIFAILMGLACGVFINVSINHLLSKGYTPQKTISVDTPHHKVLAVLLGVGVIAVAMIWDT*
>TcZIP8|Thecc.07G188800.1
MYAGTMVGIQDCSIKILQISSLLILLLFPATVSSECTCEVEDLAQNKGEALKYKLGAIAAILVAGAVGVSLPLLGRRIPALRPENDIFFMIKAFAAGVILATGFVHILPDAFKNLTSPCLKESPWGNFPFSGFVAMMSAIGTLMIDTFATGYYKRQHFNKNKQVNADEEKAAEHAGHVHVHTHATHGHAHGSASPSEEFGLSELIRQRIISQVLEVGIVVHSVIIGISLGASESPDTIRPLLAALSFHQFFEGMGLGGCISQAQFKSLSVAIMGTFFSLTTPLGIAVGIGISCFYNDNSPTALIVGGVFNSASAGILIYMSLVDLLAADFMNPRLQSNVRLQVGANVSLLLGAACMSVLAKWA*
>TcZIP9|Thecc.09G054100.1
MFFIEEIWPLLHLNRFGSKTRLFSESLLGTVTDSMTNTSCQSSELEGCRDESAALKLKLIAIASILLAGVAGIAIPLIGKHRKFLRTDGSLFVAAKAFAAGVILATGFVHMLSGGTDALTDPCLPKYPWSKFPFSGFFAMIASLVTLLVDFVGTQYYERKQGLARGSMEEQGSVGPVEPDSESAIVPIVEGKDWNGGKVFGEEEGGGMHIVGMHAHAAHHRHSHPHGQDGCDGLVRSRGHEHDHGHGHSHGHGHGHEHSHGHGHEHGLGGGDDDSGVRHVVVSQILELGIVSHSVIIGLSLGVSQSPCTIRPLIAALSFHQFFEGFALGGCISQAQFKTLSTTIMACFFVITTPAGIGIGTAIASFYNPYSPAALVVEGILDSLSAGILVYMALVDLIA…
>TcZIP10|Thecc.09G317600.1
YYYKLCKVKAVLQTKKRRANPGHGGDDHEDEGDHANLHEKGIILVKIWCLIILLVSTFAGGVSPYFYRWNESFLLLGTQFAGGVFLATSLIHFLSDANETFGKLTTKTYPFAFMLASAGYLLTMLGDCIVTYVTSSGEREARVEMEEGRTADEEHSKDVGMDANPVFLRTTSLGDTVLLILALCFHSVFEGIAVGVADTKADAWRNLWTISLHKIFAAIAMGIALLRMIPKRPFLLTCGYSFAFAVSSPIGVGIGIAIDATTQGHVADWIYAISMGLACGVFIYVAINHLIAKGFKPQAKCYFDTPYFKFLAVLLGVAVIAVVMIWD*
>TcZIP11|Thecc.09G352700.1
MASCVSDTARTLGCRDSAAATHLKLISLSVIFLTSVLGISSPVILARYFQGKPVYDKAILIIKCFAAGVILSTSLVHVLPDAFGALYDCHVASRHPWKDFPFAGLVTLVGALLALFVDLTASSHVEHSHKPSGDYLPVGTQDGTVGKKVGNLSNEELVKLKQKLVSQVLEIGIIFHSVIIGMTMGMSQNQCTIRPLVAALAFHQVFEGMGLGGCIAQAGFSVGTVAYMCFMFSVTTPMGILLGMIVFSLTGYDDSSPNALIMEGLLGSLSSGILIYMALVDLIAVDFFHNKLMNSQTWLKKASFVALALGSTSMSILALWA*
>AtZIP1|AT3G12750.1
MSECGCFSATTMLRICVVLIICLHMCCASSDCTSHDDPVSQDEAEKATKLKLGSIALLLVAGGVGVSLPLIGKRIPALQPENDIFFMVKAFAAGVILCTGFVHILPDAFERLSSPCLEDTTAGKFPFAGFVAMLSAMGTLMIDTFATGYYKRQHFSNNHGSKQVNVVVDEEEHAGHVHIHTHASHGHTHGSTELIRRRIVSQVLEIGIVVHSVIIGISLGASQSIDTIKPLMAALSFHQFFEGLGLGGCISLADMKSKSTVLMATFFSVTAPLGIGIGLGMSSGLGYRKESKEAIMVEGMLNAASAGILIYMSLVDLLATDFMNPRLQSNLWLHLAAYLSLVLGAGSMSLLAIWA
>AtZIP2|AT5G59520.1
MALSSKTLKSTLFFLSIIFLCFSLILAHGGIDDGDEEEETNQPPPATGTTTVVNLRSKSLVLVKIYCIIILFFSTFLAGVSPYFYRWNESFLLLGTQFSGGIFLATALIHFLSDANETFRGLKHKEYPYAFMLAAAGYCLTMLADVAVAFVAAGSNNNHVGASVGESREDDDVAVKEEGRREIKSGVDVSQALIRTSGFGDTALLIFALCFHSIFEGIAIGLSDTKSDAWRNLWTISLHKVFAAVAMGIALLKLIPKRPFFLTVVYSFAFGISSPIGVGIGIGINATSQGAGGDWTYAISMGLACGVFVYVAVNHLISKGYKPREECYFDKPIYKFIAVFLGVALLSVVMIWD
>AtZIP3|AT2G32270.1
MKTKNVKLLFFFFSVSLLLIAVVNAAEGHSHGGPKCECSHEDDHENKAGARKYKIAAIPTVLIAGIIGVLFPLLGKVFPSLRPETCFFFVTKAFAAGVILATGFMHVLPEAYEMLNSPCLTSEAWEFPFTGFIAMIAAILTLSVDTFATSSFYKSHCKASKRVSDGETGESSVDSEKVQILRTRVIAQVLELGIIVHSVVIGISLGASQSPDAAKALFIALMFHQCFEGLGLGGCIAQGKFKCLSVTIMSTFFAITTPIGIVVGMGIANSYDESSPTALIVQGVLNAASAGILIYMSLVDLLAADFTHPKMQSNTGLQIMAHIALLLGAGLMSLLAKWA
>AtZIP4|AT1G10970.1
MIFVDVLWKLFPLYSFGSGRDSLSESILQIIPETMASSTTKILCDAGESDLCRDDSAAFLLKFVAIASILLAGAAGVAIPLIGRNRRFLQTEGNLFVAAKAFAAGVILATGFVHMLAGGTEALSNPCLPDFPWSKFPFPGFFAMVAALATLLVDFMGTQYYERKQERNQAATEAAAGSEEIAVVPVVGERVTDNKVFGEEDGGGIHIVGIRAHAAHHRHSHSNSHGTCDGHAHGHSHGHMHGNSDVENGARHVVVSQILELGIVSHSIIIGLSLGVSQSPCTIRPLIAALSFHQFFEGFALGGCISQAQFRNKSATIMACFFALTTPLGIGIGTAVASSFNSHSPGALVTEGILDSLSAGILVYMALVDLIAADFLSKRMSCNLRLQVVSYVMLFLGAG…
>AtZIP5|AT1G05300.1
MRITQNVKLLLFFFFFISFLFIAVSAGESKCECSHEDDEANKAGAKKYKIAAIPSVLAAGVIGVMFPLLGKFFPSLKPETTFFFVTKAFAAGVILATGFMHVLPEGYEKLTSPCLKGEAWEFPFTGFIAMVAAILTLSVDSFATSYFHKAHFKTSKRIGDGEEQDAGGGGGGGDELGLHVHAHGHTHGIVGVESGESQVQLHRTRVVAQVLEVGIIVHSVVIGISLGASQSPDTAKALFAALMFHQCFEGLGLGGCIAQGNFNCMSITIMSIFFSVTTPVGIAVGMAISSSYDDSSPTALIVQGVLNAASAGILIYMSLVDFLAADFMHPKMQSNTRLQIMAHISLLVGAGVMSLLAKWA
>AtZIP6|AT2G30080.1
MASCVTGTEAAIRAAACRDGEEASHLKIVAVFAIFLTSVFGVWGPVLLAKYFHGKPLYDKAILVIKCFAAGVILSTSLVHVLPEAFESLADCQVSSRHPWKDFPFAGLVTMIGAITALLVDLTASEHMGHGGGGGGDGGMEYMPVGKAVGGLEMKEGKCGADLEIQENSEEEIVKMKQRLVSQVLEIGIIFHSVIIGVTMGMSQNKCTIRPLIAALSFHQIFEGLGLGGCIAQAGFKAGTVVYMCLMFAVTTPLGIVLGMVIFAATGYDDQNPNALIMEGLLGSFSSGILIYMALVDLIALDFFHNKMLTTCGESGSRLKKLCFVALVLGSASMSLLALWA
>AtZIP7|AT2G04032.1
MAYSKACYKLTTITILLLSFTLPSLAGNAENADVSECKAESGDLSCHNNKEAQKLKIIAIPSILVASMIGVSLPLFSRSIPALGPDREMSVIVKTLASGVILATGFMHVLPDSFDDLTSKCLPEDPWQKFPFATFITMISALLVLMIESFAMCAYARRTSKREGEVVPLENGSNSVDTQNDIQTLENGSSYVEKQEKVNEDKTSELLRNKVIAQILELGIVVHSVVIGLAMGASDNKCTVQSLIAALCFHQLFEGMGLGGSILQAQFKSKTNWTMVFFFSVTTPFGIVLGMAIQKIYDETSPTALIVVGVLNACSAGLLIYMALVNLLAHEFFGPKIQGNIKLHVLGYVATFTGAAGMSLMAKWA
>AtZIP8|AT5G45105.1
MATTTQHMNQIFLVLLLISFAISPAISTVPKECETDSTDSCIDKTKALPLKIVAIVAILVTSMIGVAAPLFSRYVTFLHPDGKIFMIIKCFASGIILGTGFMHVLPDSFEMLSSPCLEDNPWHKFPFTGFVAMLSGLVTLAIDSIATSLYTKKAVADDSEERTTPMIIQIDHLPLTTKERSSTCSKQLLRYRVIATVLELGIIVHSVVIGLSLGATNDTCTIKGLIAALCFHQMFEGMGLGGCILQRLQRQQSNSINHGRTAQCLFCRIAHLYGTCRSSSRRVYGIYAPKKRQASA
>AtZIP9|AT4G33020.1
MASILISGAAGVSIPLVGTLLPLNGGLMRGAKAFAAGVILATGFVHMLSGGSKALSDPCLPEFPWKMFPFPEFFAMVAALLTLLADFMITGYYERKQEKMMNQSVESLGTQVSVMSDPGLESGFLRDQEDGGALHIVGMRAHAEHHRHSLSMGAEGFEALSKRSGVSGHGHGHSHGHGDVGLDSGVRHVVVSQILEMGIVSHSIIIGISLGVSHSPCTIRPLLLALSFHQFFEGFALGGCVAEARLTPRGSAMMAFFFAITTPIGVAVGTAIASSYNSYSVAALVAEGVLDSLSAGILVYMALVDLIAADFLSKKMSVDFRVQVVSYCFLFLGAGMMSALAIWA*
>AtZIP10|AT1G31260.1
MTKSHVIFSASIALFLLLSISHFPGALSQSNKDCQSKSNYSCIDKNKALDLKLLSIFSILITSLIGVCLPFFARSIPAFQPEKSHFLIVKSFASGIILSTGFMHVLPDSFEMLSSPCLNDNPWHKFPFAGFVAMMSAVFTLMVDSITTSVFTKSGRKDLRADVASVETPDQEIGHVQVHGHVHSHTLPHNLHGENDKELGSYLQLLRYRILAIVLELGIVVQSIVIGLSVGDTNNTCTIKGLVAALCFHQMFEGMGLGGCILQAEYGWVKKAVMAFFFAVTTPFGVVLGMALSKTYKENSPESLITVGLLNASSAGLLIYMALVDLLAADFMGQKMQRSIKLQLKSYAAVLLGAGGMSVMAKWA
>AtZIP11|AT1G55910.1
MSRSLVFFFLFLVLVVPCLSHGTGGDHDDDEASHVKSSDLKSKSLISVKIACLVIIFVLTFISGVSPYFLKWSQGFLVLGTQFAGGVFLATALMHFLSDADETFRGLLTAEGESEPSPAYPFAYMLACAGFMLTMLADSVIAHIYSKTQNDLELQGEDKSNQRSATTETSIGDSILLIVALCFHSVFEGIAIGISETKSDAWRALWTITLHKIFAAIAMGIALLRMIPDRPLFSSITYSFAFAISSPIGVAIGIVIDATTQGSIADWIFALSMSLACGVFVYVSVNHLLAKGYRPNKKVHVDEPRYKFLAVLFGVVVIAIVMIWDT
>AtZIP12|AT5G62160.1
MSRFRKTLVSAFVLCLVIFPLLVSAAEEENQCGGSKGGSAAEKASALKYKIIAFFSILIAGVFGVCLPIFGLKTESNFFMYVKAFAAGVILATGFVHILPDATESLTSSCLGEEPPWGDFPMTGLVAMAASILTMLIESFASGYLNRSRLAKEGKTLPVSTGGEEEHAHTGSAHTHASQGHSHGSLLIPQDDDHIDMRKKIVTQILELGIVVHSVIIGISLGASPSVSTIKPLIAAITFHQLFEGFGLGGCISEAKFRVKKIWVMLMFFALTAPIGIGIGIGVAEIYNENSPMALKVSGFLNATASGILIYMALVDLVAPLFMNQKTQSSMKIQVACSVSLVVGAGLMSLLAIWA
>AtIRT1|AT4G19690.1
MASNSALLMKTIFLVLIFVSFAISPATSTAPEECGSESANPCVNKAKALPLKVIAIFVILIASMIGVGAPLFSRNVSFLQPDGNIFTIIKCFASGIILGTGFMHVLPDSFEMLSSICLEENPWHKFPFSGFLAMLSGLITLAIDSMATSLYTSKNAVGIMPHGHGHGHGPANDVTLPIKEDDSSNAQLLRYRVIAMVRTHIYTYRISLYFK
>AtIRT2|AT4G19680.1
MATTKLVYILLILFTFTVSPAISTAPEHCDSGFDNPCINKAKALPLKIVAIVAILTTSLIGVTSPLFSRYISFLRPDGNGFMIVKCFSSGIILGTGFMHVLPDSFEMLSSKCLSDNPWHKFPFAGFVAMMSGLVTLAIDSITTSLYTGKNSVGPVPDEEYGIDQEKAIHMVGHNHSHGHGVVLATKDDGQLLRYQVIAMVLEVGILFHSVVIGLSLGATNDSCTIKGLIIALCFHHLFEGIGLGGCILQVRIYIHTI
>AtIRT3|AT1G60960.1
MFFVDVLWKLVPLYLFGSETKSLSATESILQIVPEAMAATSSNVLCNASESDLCRDDSAAFLLKFVAIASILLAGAAGVTIPLIGRNRRFLQTDGNLFVTAKAFAAGVILATGFVHMLAGGTEALKNPCLPDFPWSKFPFPGFFAMIAALITLFVDFMGTQYYERKQEREASESVEPFGREQSPGIVVPMIGEGTNDGKVFGEEDSGGIHIVGIHAHAAHHRHSHPPGHDSCEGHSKIDIGHAHAHGHGHGHGHGHVHGGLDAVNGARHIVVSQVLELGIVSHSIIIGLSLGVSQSPCTIRPLIAALSFHQFFEGFALGGCISQAQFRNKSATIMACFFALTTPIGIGIGTAVASSFNSHSVGALVTEGILDSLSAGILVYMALVDLIAADFLSTKMRC…
>OsZIP1|LOC_Os01g74110.1
MARTMTMRVSSLLVAVVLLAALSFQACSGHGGINDGDGQVDAPATPASSSGVRSKGLIAVKVWCLVILLVFTFAGGVSPYFYRWNESFLLLGTQFAAGVFLGTALMHFLADSTSTFKGLTTNQYPFSFMLTCVGFLLTMLSDLVIAAVARRSAAAGVSDNQVSEQQQRQQAEGAVMSRKEEEAAAVAHPAMLVRTSSFEDAVLLIVALCFHSVFEGIAIGVSASKSEAWRNLWTIGLHKIFAAVAMGIALLRMIPKRPFLMTVVYSLAFAVSSPVGVGIGIAIDATSQGRAADWTYAISMGLATGVFIYVAINHLIAKGYRPHHPTAADKPLFKFLAVLLGVAVMAVVMIWD
>OsZIP2|LOC_Os03g29850.1
MAGGRGARASLHLHLAWLCAFATTAWAHGGGGGGGDSDADADGGGEGKPDLRARGLVAAKLWCLAVVFAGTLAGGVSPYFMRWNDAFLALGTQFAGGVFLGTAMMHFLADANETFADLLPGTAYPFAFMLACAGYVLTMLADCAISFVVARGGGRTEPAAAAGAGLEEGKLSSTNGNASDPPAADAAAQDHSVASMLRNASTLGDSVLLIAALCFHSVFEGIAIGVAETKADAWKALWTISLHKIFAAIAMGIALLRMLPDRPFLSCFGYAFAFAVSSPVGVGIGIVIDATTQGRVADWIFAVSMGLATGIFIYVSINHLLSKGYTPLRPVAADTPAGRLLAVVLGVAVIAVVMIWDT
>OsZIP3|LOC_Os04g52310.1
MGAKKHTLQVLPWLLLFAQHTAASACDCANTTDGADRQGAMKLKLIAIASILAAGAAGVLVPVIGRSMAALRPDGDIFFAVKAFAAGVILATGMVHILPAAFDALTSPCLKRGGGDRNPFPFAGLVSMSAAVSTMVVDSLAAGYYHRSQFRKARPVDNINVHKHAGDERAEHAQHINAHTHGGHTHSHGDIVVCGSPEEGSVAESIRHKVVSQVLELGILVHSVIIGVSLGASVRPSTIRPLVGALSFHQFFEGVGLGGCIVQANFKVRATVIMAIFFSLTAPVGIVLGIAISSSYNVHSSTAFVVEGVFNSASAGILIYMSLVDLLATDFNNPKLQINTKLQLMAYLALFLGAGLMSMLAIWA
>OsZIP4|LOC_Os08g10630.1
MDAMRQSTPRAMLLLCAVLMLAVAPPGAATAAAVAGCECGNAAAAAVAGEDARGALRLKLVAIASILAAGAAGVLVPVLGRSFAALRPDGDVFFAVKAFAAGVILATGMVHILPAAFDALASPCGGGRGGGGGFPFAGLVAMAAAMATMMIDSVAAGYYRRSHFKKPRPVDDPADAARAAGVEEGGAEHAGHVHVHTHATHGHAHGHVHSHGHGHGHSHGSAPAAATSPEDASVAETIRHRVVSQVLELGILVHSVIIGVSLGASLRPSSIRPLVGALSFHQFFEGIGLGGCIVQANFKAKATVIMATFFSLTAPVGIALGIAISSSYSKHSSTALVVEGVFNSAAAGILIYMSLVDLLAADFNNPKLQTNTKLQLAVYLALFLGAGMMSLLAIWA
>OsZIP5|LOC_Os05g39560.1
MATAAMTKVFVLLFLVAACYLPAHAAAAECDCATDTAGRDKAQALRLKVIAIFCILAGSTVGAALPSLGGRFPAIQPETDVFLSVKAFAGGVILATGLVHILPAAFEALSSPCLVGGPWKRFPFAGMVAMVSAIGTLIVDTVATGYFHRTDAKRKAAAVADEPADDLEASDEHSHGHAHGMSVMSVAPAGEEDLVRHRVISQVLELGVVVHSLIIGMSLGASDFPSTVRPLVPALTFHQFFEGIGLGGCIVQAKFRVRSVVTMALFFSLTTPAGIVVGIGISSVYDANSPTALVVQGLLEAAAAGILVYMALVDILAEDFMKTKVQRRGRLQLAMNVALLLGAGLMSMIAIWA
>OsZIP6|LOC_Os05g07210.1
MSGTGCFPAGEMAAVARVCRDGAAAARLKTGSLLAILVASAVGICLPVALTGAFRGKAGYARGLLLVKCYAAGVILSTSLVHVLPDAHAALADCAVATRRPWRDFPFAGLFSLVGALLALLVDLSASSHLEAHGHHQHAEEGESPPPPPPTHQPYAPIPTTKKSPVFELSGEMSPKKRAHSDDTDRDDVALFGAKSAVRSDEVVVAPRVGCHGHHDVVEVGEEGGGGEEEEARRKQKMVSKVLEIGIVFHSVIIGVTMGMSQDVCAIRPLVVALSFHQVFEGMGLGGCIAQAGFGIATVGYMCVMFSVTTPLGILLGMAIFHMTGYDDSSPNALIIEGLLGSLSSGILVYMALVDLISLDFFHNKMMSSSNKLKKVSYVALVLGSASMSILALWA
>OsZIP7|LOC_Os05g10940.1
MERFVQFLRRGNGLMAASLAAGSCAEEVAKAEGAGCRDDAAALRLKGVAMATILVAGVVGVGLPLAGRKRRALRTDSAAFVAAKAFAAGVILATGFVHMLHDAEHALSSPCLPAHPWRSFPFPGFVAMSAALATLVLDFLATRFYEGKHRAETERVKAAAAAALAASSASDDDITVVTVTEDDNDNKAPLLQPHSHSHSHPHGHGHGHELAQPEGSGGEGEVPAQVRSVVVSQILEMGIVSHSVIIGLSLGVSRSPCTIRPLVAALSFHQFFEGFALGGCIAQAQFKTLSAAIMACFFAITTPAGIAAGAGVASFYNANSPRALVVEGILDSVSAGILIYMSLVDLIAADFLGGKMTGSTRQQVMAYIALFLGALSMSSLAIWA
>OsZIP8|LOC_Os07g12890.1
MRTNTTATVLLAAAVALLLATAARGDGGDGGCGKEDAAAGRDRARARGLKIAAFFSILVCGALGCGLPSLGRHVPALRPDGDVFFLVKAFAAGVILATGFIHILPDAFDNLTDDCLPAGGPWKEFPFAGFGAMVGAIGTLVVDTLATGYFTRALSKKDAATAAAVADEEKQSAAATQQHNHHHNHHVVGDGGGGGEEHEGQVHVHTHATHGHAHGSSALVAAVGEDDKETTLRHRVISQVLELGIVVHSVIIGISLGASQNPETIKPLVVALSFHQMFEGMGLGGCIVQAKFKVRSIVTMVLFFCLTTPVGIAVGVGISSVYNESSPTALVVEGILNSVAAGILIYMALVDLLAEDFMNPRVQSKGKLQLGINLAMLAGAGLMSMLAKWA
>OsZIP9|LOC_Os05g39540.1
MAFDLKLTACLLLAVFSLAAAADCECQPSDEGHDAAKSRTLKVIAIFCILVGSSAGCAIPSLGRRFPALRPDTSLFFALKAFAAGVILATAFVHILPVSFDKLGSPCLVDGPWRKYPFTGLVAMLAAVATLLLDTIATGYFLQRAQDSRGAVAAVAACGGDASSSHDHERGNAHGVSSAVIASATMPNDAADDCDDAEDRAKLVRHRVISQVFELGIIVHSIIIGISLGASESPSTIRPLVAALTFHQFFEGIGLGGCIVQARFHLKSAVTMAIFFSLTTPVGIMIGIGISSAYNENSPTALIVEGILDAAAAGILNYMALVDLLAEDFMNPRVRKSGRLQLIISILLLVGIALMSLLGIWA
>OsZIP10|LOC_Os06g37010.1
MESSSSSSYIPFIRQIAASVSAASCDAVVGGGGDKDEECRDEAAALRLKMVAVAAILIAGAAGVAIPLVGRRRRGGGGGGGGGASSGGLFVLAKAFAAGVILATGFVHMLHDAEHALSNPCLPHSPWRRFPFPGFVAMLAALATLVVDFVGTHFYERKHRQEEAAAAAEEAAAALLEDGGALPVGDGEGRDGRGGKRDAMHIVGIHAHAAAHRHSHAHVHGACHGGAVNDAHAHGHGHGHEEGPSARHVVVSQILELGIVSHSVIIGLSLGVSQSPCTIKPLVAALSFHQFFEGFALGGCISEAQLKNFSAFLMAFFFAITTPAGITVGAAVASFYNPNSPRALVVEGILDSMSAGILIYMALVDLIAADFLSRKMSCNPRLQVGSYIALFLGAMAMAA…
>OsIRT1|LOC_Os03g46470.1
MATPRTLVPILPPVAALLLLLVAASSIPILAAAQPADACGGAPDQAAADGACHDVPRALRLKLIAIPTILVSSVVGVCLPLLSRSVPALRPDGGLFAVVKAFASGVILATGYMHVLPDAFNNLTSPCLPRKPWSEFPFAAFVAMLAAVSTLMADSLMLTYYNRSKPRPSSGGDVAAVADHGESPDQGHRHGHGHGHGHGMAVAKPDDVEATQVQLRRNRVVVQVLEIGIVVHSVVIGLGMGASQNVCTIRPLVAAMCFHQMFEGMGLGGCILQAEYGRRMRSVLVFFFSTTTPFGIALGLALTRVYRDNSPTALIVVGLLNAASAGLLHYMALVELLAADFMGPKLQGNVRLQLAAFLAVLLGAGGMSVMAKWA
>OsIRT2|LOC_Os03g46454.1
MLAAVFTLMVDSLMLTFHTRGSKGRASSAVAHHGDHGHCHAHALGQADVAALSTTEAADQGSGDVEAGNTTKAQLLRNRVIVQVLEMGIVVHSVVIGLGMGASQNVCTIRPLVAALCFHQMFEGMGLGGCILQAGYGGRTRSALVFFFSTTTPFGIALGLALTRVYSDSSPTALVVVGLLNAASAGLLHYMALVELLAADFMGPKLQGNVRLQLAASLAILLGAGGMSVMAKWA
>AtNRAMP1|AT1G80830.1
MAATGSGRSQFISSSGGNRSFSNSPLIENSDSNQIIVSEKKSWKNFFAYLGPGFLVSIAYIDPGNFETDLQAGAHYKYELLWIILVASCAALVIQSLAANLGVVTGKHLAEQCRAEYSKVPNFMLWVVAEIAVVACDIPEVIGTAFALNMLFSIPVWIGVLLTGLSTLILLALQKYGVRKLEFLIAFLVFTIAICFFVELHYSKPDPGEVLHGLFVPQLKGNGATGLAISLLGAMVMPHNLFLHSALVLSRKIPRSASGIKEACRFYLIESGLALMVAFLINVSVISVSGAVCNAPNLSPEDRANCEDLDLNKASFLLRNVVGKWSSKLFAIALLASGQSSTITGTYAGQYVMQGFLDLRLEPWLRNLLTRCLAIIPSLIVALIGGSAGAGKLIIIASM…
