# Supplementary material for: Zinc/iron-regulated transporter-like protein gene family in Theobroma cacao L: Characteristics, evolution, function and 3D structure analysis
Source: Front Plant Sci. 2023 Feb 28;14:1098401. doi: 10.3389/fpls.2023.1098401 (PMC10012423; doi:10.3389/fpls.2023.1098401)
Supplement: Supplementary file 5 [file Table_2.xlsx]

## Sheet: Table S2
Supplementary Table 2. Cis-regulatory elements in promoter regions of TcZIP
Growth related
Gene	Motif	Sequence	Start	End	Function
TcZIP1	AAGAA-motif	GAAAGAA	1181	1188	development
TcZIP1	O2-site	GTTGACGTGA	36	45	cis-acting regulatory element involved in zein metabolism regulation
TcZIP3	RY-element	CATGCATG	1130	1138	cis-acting regulatory element involved in seed-specific regulation
TcZIP3	GCN4_motif	TGAGTCA	83	90	cis-regulatory element involved in endosperm expression
TcZIP4	CAT-box	GCCACT	739	745	cis-acting regulatory element related to meristem expression
TcZIP4	GCN4_motif	TGAGTCA	80	87	cis-regulatory element involved in endosperm expression
TcZIP4	GCN4_motif	TGAGTCA	1001	1008	cis-regulatory element involved in endosperm expression
TcZIP6	circadian	CAAAGATATC	885	894	cis-acting regulatory element involved in circadian control
TcZIP7	AAGAA-motif	gGTAAAGAAA	673	682	putative element without analysis
TcZIP10	O2-site	GATGACATGG	374	383	cis-acting regulatory element involved in zein metabolism regulation
TcZIP10	GCN4_motif	TGAGTCA	899	906	cis-regulatory element involved in endosperm expression
Biotic and enviromental stress related
TcZIP1	LTR	CCGAAA	785	791	cis-acting element involved in low-temperature responsiveness
TcZIP1	ARE	AAACCA	692	698	cis-acting regulatory element essential for the anaerobic induction
TcZIP1	Myb-binding site	CAACAG	599	605	expression under drought stress
TcZIP1	Myb-binding site	CAACAG	1199	1205	expression under drought stress
TcZIP1	MBS	CAACTG	518	524	MYB binding site involved in drought-inducibility
TcZIP1	W box	TTGACC	1372	1378	positive regulators of senescence
TcZIP1	Myb	CAACTG	518	524	stress response
TcZIP1	Myb	TAACTG	995	1001	stress response
TcZIP1	MYB	CAACAG	599	605	stress response
TcZIP1	MYB	CAACCA	1164	1170	stress response
TcZIP1	MYB	CAACAG	1199	1205	stress response
TcZIP1	MYB	CAACCA	1229	1235	stress response
TcZIP1	MYB	CAACCA	1486	1492	stress response
TcZIP1	as-1	TGACG	933	938	xenobiotic stress response
TcZIP1	as-1	TGACG	1324	1329	xenobiotic stress response
TcZIP1	as-1	TGACG	38	43	xenobiotic stress response
TcZIP2	LTR	CCGAAA	1203	1209	cis-acting element involved in low-temperature responsiveness
TcZIP2	TC-rich repeats	GTTTTCTTAC	1134	1143	cis-acting element involved in defense and stress responsiveness
TcZIP1	WRE3	CCACCT	914	920	wound responsive elements
TcZIP2	WUN-motif	AAATTACTA	204	213	wound responsive elements
TcZIP2	WUN-motif	TAATTACTC	901	910	wound responsive elements
TcZIP3	ARE	AAACCA	300	306	cis-acting regulatory element essential for the anaerobic induction
TcZIP3	ARE	AAACCA	367	373	cis-acting regulatory element essential for the anaerobic induction
TcZIP3	ARE	AAACCA	1289	1295	cis-acting regulatory element essential for the anaerobic induction
TcZIP2	STRE	AGGGG	231	236	conserved stress response element
TcZIP2	STRE	AGGGG	241	246	conserved stress response element
TcZIP2	STRE	AGGGG	1081	1086	conserved stress response element
TcZIP3	STRE	AGGGG	244	249	conserved stress response element
TcZIP3	STRE	AGGGG	257	262	conserved stress response element
TcZIP3	Myb-binding site	CAACAG	993	999	stress response
TcZIP3	Myb	CAACTG	635	641	stress response
TcZIP3	W box	TTGACC	1322	1328	positive regulators of senescence
TcZIP3	MBS	CAACTG	635	641	MYB binding site involved in drought-inducibility
TcZIP3	as-1	TGACG	733	738	xenobiotic stress response
TcZIP3	as-1	TGACG	1219	1224	xenobiotic stress response
TcZIP3	as-1	TGACG	1461	1466	xenobiotic stress response
TcZIP3	MYB	CAACCA	292	298	stress response
TcZIP3	MYB	CAACAG	993	999	stress response
TcZIP4	Myb	TAACTG	1353	1359	stress response
TcZIP4	MYB	CAACCA	88	94	stress response
TcZIP4	MYB	CAACCA	172	178	stress response
TcZIP4	MYB	CAACAG	699	705	stress response
TcZIP4	MYB	TAACCA	886	892	stress response
TcZIP4	MYB	CAACAG	907	913	stress response
TcZIP4	MYB	CAACCA	1195	1201	stress response
TcZIP4	ARE	AAACCA	921	927	cis-acting regulatory element essential for the anaerobic induction
TcZIP4	ARE	AAACCA	988	994	cis-acting regulatory element essential for the anaerobic induction
TcZIP4	Myb-binding site	CAACAG	699	705	stress response
TcZIP4	Myb-binding site	CAACAG	907	913	stress response
TcZIP4	STRE	AGGGG	768	773	conserved stress response element
TcZIP4	MYB-like sequence	TAACCA	886	892	positive regulators of senescence
TcZIP4	W box	TTGACC	62	68	wound responsive elements
TcZIP4	WUN-motif	AAATTTCTT	1148	1157	wound responsive elements
TcZIP5	WRE3	CCACCT	558	564	wound responsive elements
TcZIP5	WRE3	CCACCT	1124	1130	wound responsive elements
TcZIP5	MYB	TAACCA	365	371	stress response
TcZIP5	MYB	CAACAG	723	729	stress response
TcZIP5	MYB	CAACCA	727	733	xenobiotic stress response
TcZIP5	as-1	TGACG	1148	1153	xenobiotic stress response
TcZIP5	ARE	AAACCA	62	68	cis-acting regulatory element essential for the anaerobic induction
TcZIP5	ARE	AAACCA	404	410	cis-acting regulatory element essential for the anaerobic induction
TcZIP5	Myb-binding site	CAACAG	723	729	stress response
TcZIP5	STRE	AGGGG	1331	1336	conserved stress response element
TcZIP5	STRE	AGGGG	1447	1452	conserved stress response element
TcZIP5	MYB-like sequence	TAACCA	365	371	stress response
TcZIP6	MYB	CAACCA	130	136	stress response
TcZIP6	MYB	CAACAG	512	518	stress response
TcZIP6	MYB	CAACCA	1067	1073	stress response
TcZIP6	as-1	TGACG	1136	1141	xenobiotic stress response
TcZIP6	Myb	CAACTG	1268	1274	stress response
TcZIP6	MBS	CAACTG	1268	1274	MYB binding site involved in drought-inducibility
TcZIP6	WUN-motif	AAATTACTA	1400	1409	wound responsive elements
TcZIP6	WUN-motif	AAATTACT	1401	1409	wound responsive elements
TcZIP6	Myb-binding site	CAACAG	512	518	stress response
TcZIP6	AT-rich sequence	TAAAATACT	652	661	element for maximal elicitor-mediated activation (2copies)
TcZIP6	TC-rich repeats	GTTTTCTTAC	1442	1451	cis-acting element involved in defense and stress responsiveness
TcZIP6	LTR	CCGAAA	1039	1045	cis-acting element involved in low-temperature responsiveness
TcZIP6	STRE	AGGGG	546	551	conserved stress response element
TcZIP6	STRE	AGGGG	768	773	conserved stress response element
TcZIP7	Myb-binding site	CAACAG	6	12	stress response
TcZIP7	Myb-binding site	CAACAG	597	603	stress response
TcZIP7	Myb-binding site	CAACAG	638	644	stress response
TcZIP7	Myb-binding site	CAACAG	649	655	stress response
TcZIP7	ARE	AAACCA	1237	1243	cis-acting regulatory element essential for the anaerobic induction
TcZIP7	MYB recognition site	CCGTTG	834	840	stress response
TcZIP7	MYB-like sequence	TAACCA	1087	1093	stress response
TcZIP7	W box	TTGACC	785	791	positive regulators of senescence
TcZIP7	WUN-motif	CAATTACAT	1264	1273	wound responsive elements
TcZIP7	Myb	CAACTG	259	265	stress response
TcZIP7	Myb	TAACTG	390	396	stress response
TcZIP7	Myb	TAACTG	413	419	stress response
TcZIP7	Myb	CAACTG	1108	1114	stress response
TcZIP7	MYB	CAACAG	6	12	stress response
TcZIP7	MYB	CAACCA	115	121	stress response
TcZIP7	MYB	CAACAG	597	603	stress response
TcZIP7	MYB	CAACCA	614	620	stress response
TcZIP7	MYB	CAACAG	638	644	stress response
TcZIP7	MYB	CAACAG	649	655	stress response
TcZIP7	MYB	TAACCA	1087	1093	stress response
TcZIP7	MBS	CAACTG	259	265	MYB binding site involved in drought-inducibility
TcZIP7	MBS	CAACTG	1108	1114	MYB binding site involved in drought-inducibility
TcZIP7	WRE3	CCACCT	1415	1421	wound responsive elements
TcZIP8	Myb	TAACTG	430	436	stress response
TcZIP8	MYB	CAACCA	137	143	stress response
TcZIP8	MYB	CAACCA	445	451	stress response
TcZIP8	MYB	CAACCA	1276	1282	stress response
TcZIP8	WRE3	CCACCT	524	530	wound responsive elements
TcZIP8	ARE	AAACCA	1016	1022	cis-acting regulatory element essential for the anaerobic induction
TcZIP8	STRE	AGGGG	1291	1296	conserved stress response element
TcZIP8	TC-rich repeats	ATTCTCTAAC	613	622	cis-acting element involved in defense and stress responsiveness
TcZIP8	W box	TTGACC	393	399	positive regulators of senescence
TcZIP8	MYB recognition site	CCGTTG	887	893	stress response
TcZIP9	Myb	CAACTG	881	887	stress response
TcZIP9	MBS	CAACTG	881	887	MYB binding site involved in drought-inducibility
TcZIP9	MYB	CAACAG	530	536	stress response
TcZIP9	MYB	TAACCA	1109	1115	stress response
TcZIP9	MYB	TAACCA	1423	1429	stress response
TcZIP9	ARE	AAACCA	86	92	cis-acting regulatory element essential for the anaerobic induction
TcZIP9	ARE	AAACCA	226	232	cis-acting regulatory element essential for the anaerobic induction
TcZIP9	ARE	AAACCA	262	268	cis-acting regulatory element essential for the anaerobic induction
TcZIP9	Myb-binding site	CAACAG	530	536	stress response
TcZIP9	LTR	CCGAAA	1067	1073	cis-acting element involved in low-temperature responsiveness
TcZIP9	STRE	AGGGG	804	809	conserved stress response element
TcZIP9	MYB-like sequence	TAACCA	1109	1115	stress response
TcZIP9	MYB-like sequence	TAACCA	1423	1429	stress response
TcZIP10	Myb-binding site	CAACAG	2	8	stress response
TcZIP10	Myb-binding site	CAACAG	353	359	stress response
TcZIP10	Myb-binding site	CAACAG	1461	1467	cis-acting regulatory element essential for the anaerobic induction
TcZIP10	ARE	AAACCA	1359	1365	cis-acting regulatory element essential for the anaerobic induction
TcZIP10	TC-rich repeats	GTTTTCTTAC	1764	1773	cis-acting element involved in defense and stress responsiveness
TcZIP10	STRE	AGGGG	62	67	conserved stress response element
TcZIP10	STRE	AGGGG	934	939	conserved stress response element
TcZIP10	Myb	TAACTG	984	990	stress response
TcZIP10	Myb	TAACTG	1108	1114	stress response
TcZIP10	as-1	TGACG	1300	1305	xenobiotic stress response
TcZIP10	MYB	CAACAG	2	8	stress response
TcZIP10	MYB	CAACAG	353	359	stress response
TcZIP10	MYB	CAACAG	1461	1467	stress response
TcZIP11	TC-rich repeats	ATTCTCTAAC	1088	1097	cis-acting element involved in defense and stress responsiveness
TcZIP11	LTR	CCGAAA	524	530	cis-acting element involved in low-temperature responsiveness
TcZIP11	LTR	CCGAAA	945	951	cis-acting element involved in low-temperature responsiveness
TcZIP11	Myb-binding site	CAACAG	418	424	stress response
TcZIP11	MYB	CAACAG	418	424	stress response
TcZIP11	AT-rich sequence	TAAAATACT	1128	1137	element for maximal elicitor-mediated activation (2copies)
TcZIP2	Myc	TCTCTTA	123	130	respond to chilling or freezing
TcZIP2	Myc	TCTCTTA	1373	1380	respond to chilling or freezing
TcZIP3	Myc	TCTCTTA	1255	1262	respond to chilling or freezing
TcZIP3	MYC	CAATTG	186	192	respond to chilling or freezing
TcZIP3	MYC	CAATTG	502	508	respond to chilling or freezing
TcZIP3	MYC	CATGTG	1484	1490	respond to chilling or freezing
TcZIP4	MYC	CAATTG	109	115	respond to chilling or freezing
TcZIP5	MYC	CATTTG	621	627	respond to chilling or freezing
TcZIP6	MYC	CATTTG	1229	1235	respond to chilling or freezing
TcZIP6	MYC	CATGTG	1392	1398	respond to chilling or freezing
TcZIP6	MYC	CATTTG	1483	1489	respond to chilling or freezing
TcZIP6	Myc	TCTCTTA	603	610	respond to chilling or freezing
TcZIP7	MYC	CAATTG	632	638	respond to chilling or freezing
TcZIP7	MYC	CAATTG	767	773	respond to chilling or freezing
TcZIP8	MYC	CAATTG	35	41	respond to chilling or freezing
TcZIP8	Myc	TCTCTTA	1113	1120	respond to chilling or freezing
TcZIP9	MYC	CATGTG	41	47	respond to chilling or freezing
TcZIP9	MYC	CATTTG	232	238	respond to chilling or freezing
TcZIP9	MYC	CATGTG	269	275	respond to chilling or freezing
TcZIP9	MYC	CATGTG	364	370	respond to chilling or freezing
TcZIP9	MYC	CATGTG	1010	1016	respond to chilling or freezing
TcZIP10	Myc	TCTCTTA	301	308	respond to chilling or freezing
TcZIP10	MYC	CATTTG	36	42	respond to chilling or freezing
TcZIP10	MYC	CATTTG	92	98	respond to chilling or freezing
TcZIP10	MYC	CATGTG	842	848	respond to chilling or freezing
TcZIP11	MYC	CATTTG	669	675	respond to chilling or freezing
TcZIP11	MYC	CATGTG	895	901	respond to chilling or freezing
TcZIP11	MYC	CATTTG	1208	1214	respond to chilling or freezing
TcZIP11	MYC	CAATTG	1421	1427	respond to chilling or freezing
TcZIP11	Myc	TCTCTTA	123	130	respond to chilling or freezing
Binding domain
TcZIP4	HD-Zip 3	GTAAT(G/C)ATTAC	1374	1383	protein binding site
TcZIP9	AT-rich element	ATAGAAATCAA	1165	1175	binding site of AT-rich DNA binding protein (ATBP-1)
TcZIP6	AT-rich element	ATAGAAATCAA	1457	1467	binding site of AT-rich DNA binding protein (ATBP-1)
Hormone related
TcZIP1	TGACG-motif	TGACG	38	43	cis-acting regulatory element involved in the MeJA-responsiveness
TcZIP1	TGACG-motif	TGACG	933	938	cis-acting regulatory element involved in the MeJA-responsiveness
TcZIP1	TGACG-motif	TGACG	1324	1329	cis-acting regulatory element involved in the MeJA-responsiveness
TcZIP1	P-box	CCTTTTG	661	668	gibberellin-responsive element
TcZIP1	CGTCA-motif	CGTCA	38	43	cis-acting regulatory element involved in the MeJA-responsiveness
TcZIP1	CGTCA-motif	CGTCA	933	938	cis-acting regulatory element involved in the MeJA-responsiveness
TcZIP1	CGTCA-motif	CGTCA	1324	1329	cis-acting regulatory element involved in the MeJA-responsiveness
TcZIP1	ABRE	ACGTG	40	45	cis-acting element involved in the abscisic acid responsiveness
TcZIP1	ABRE	ACGTG	540	545	cis-acting element involved in the abscisic acid responsiveness
TcZIP2	ABRE	AACCCGG	881	888	cis-acting element involved in the abscisic acid responsiveness
TcZIP2	SARE	TTCGACCATCTT	1221	1232	cis-acting element involved in salicylic acid responsiveness
TcZIP1	ERE	ATTTTAAA	1146	1154	ethylene-responsive element
TcZIP2	ERE	ATTTCATA	179	187	ethylene-responsive element
TcZIP2	ERE	ATTTCATA	777	785	ethylene-responsive element
TcZIP2	TCA-element	CCATCTTTTT	1218	1227	cis-acting element involved in salicylic acid responsiveness
TcZIP3	ABRE2	CCACGTGG	295	303	abscisic acid responsiveness
TcZIP3	TGACG-motif	TGACG	733	738	cis-acting regulatory element involved in the MeJA-responsiveness
TcZIP3	TGACG-motif	TGACG	1219	1224	cis-acting regulatory element involved in the MeJA-responsiveness
TcZIP3	TGACG-motif	TGACG	1461	1466	cis-acting regulatory element involved in the MeJA-responsiveness
TcZIP3	GARE-motif	TCTGTTG	992	999	gibberellin-responsive element
TcZIP3	ABRE3a	TACGTG	393	399	abscisic acid responsiveness
TcZIP3	CGTCA-motif	CGTCA	733	738	cis-acting regulatory element involved in the MeJA-responsiveness
TcZIP3	CGTCA-motif	CGTCA	1219	1224	cis-acting regulatory element involved in the MeJA-responsiveness
TcZIP3	CGTCA-motif	CGTCA	1461	1466	cis-acting regulatory element involved in the MeJA-responsiveness
TcZIP3	ABRE4	CACGTA	393	399	abscisic acid responsiveness
TcZIP3	ABRE	CACGTG	296	302	cis-acting element involved in the abscisic acid responsiveness
TcZIP3	ABRE	ACGTG	297	302	cis-acting element involved in the abscisic acid responsiveness
TcZIP3	ABRE	ACGTG	393	398	cis-acting element involved in the abscisic acid responsiveness
TcZIP4	P-box	CCTTTTG	255	262	gibberellin-responsive element
TcZIP4	TGA-element	AACGAC	1248	1254	auxin-responsive element
TcZIP4	TGA-element	AACGAC	1453	1459	auxin-responsive element
TcZIP4	TCA-element	TCAGAAGAGG	1215	1224	cis-acting element involved in salicylic acid responsiveness
TcZIP4	TCA-element	CCATCTTTTT	1235	1244	cis-acting element involved in salicylic acid responsiveness
TcZIP4	GARE-motif	TCTGTTG	907	914	gibberellin-responsive element
TcZIP5	TGA-element	AACGAC	416	422	auxin-responsive element
TcZIP5	ABRE	ACGTG	1150	1155	cis-acting element involved in the abscisic acid responsiveness
TcZIP5	ERE	ATTTTAAA	86	94	ethylene-responsive element
TcZIP5	CGTCA-motif	CGTCA	1148	1153	cis-acting regulatory element involved in the MeJA-responsiveness
TcZIP5	TGACG-motif	TGACG	1148	1153	cis-acting regulatory element involved in the MeJA-responsiveness
TcZIP5	TCA-element	CCATCTTTTT	542	552	cis-acting element involved in salicylic acid responsiveness
TcZIP6	CGTCA-motif	CGTCA	1136	1141	cis-acting regulatory element involved in the MeJA-responsiveness
TcZIP6	TGA-element	AACGAC	303	309	auxin-responsive element
TcZIP6	TGA-element	AACGAC	520	526	auxin-responsive element
TcZIP6	CCGTCC motif	CCGTCC	1286	1292	essential meristem-specific expression.
TcZIP6	TCA	TCATCTTCAT	1425	1434	responsible for resistance infection and exogenous salicylic acid application
TcZIP6	TGACG-motif	TGACG	1136	1141	cis-acting regulatory element involved in the MeJA-responsiveness
TcZIP7	TGA-element	AACGAC	72	78	auxin-responsive element
TcZIP7	ABRE	ACGTG	1222	1227	cis-acting element involved in the abscisic acid responsiveness
TcZIP8	TGA-element	AACGAC	953	959	auxin-responsive element
TcZIP8	TCA	TCATCTTCAT	1230	1239	responsible for resistance infection and exogenous salicylic acid application
TcZIP8	TCA	TCATCTTCAT	1236	1245	responsible for resistance infection and exogenous salicylic acid application
TcZIP8	TCA	TCATCTTCAT	1242	1251	responsible for resistance infection and exogenous salicylic acid application
TcZIP8	ABRE	ACGTG	680	685	cis-acting element involved in the abscisic acid responsiveness
TcZIP8	TCA-element	TCAGAAGAGG	1220	1229	cis-acting element involved in salicylic acid responsiveness
TcZIP8	TATC-box	TATCCCA	734	741	cis-acting element involved in gibberellin-responsiveness
TcZIP9	P-box	CCTTTTG	339	346	gibberellin-responsive element
TcZIP9	P-box	CCTTTTG	787	794	gibberellin-responsive element
TcZIP9	TGA-element	AACGAC	984	990	auxin-responsive element
TcZIP9	ERE	ATTTTAAA	1124	1132	ethylene-responsive element
TcZIP9	ERE	ATTTTAAA	1243	1251	ethylene-responsive element
TcZIP9	ERE	ATTTTAAA	1283	1291	ethylene-responsive element
TcZIP9	ERE	ATTTTAAA	1285	1293	ethylene-responsive element
TcZIP9	ABRE	ACGTG	324	329	cis-acting element involved in the abscisic acid responsiveness
TcZIP9	ABRE	ACGTG	419	424	cis-acting element involved in the abscisic acid responsiveness
TcZIP9	ABRE	GACACGTGGC	1008	1017	cis-acting element involved in the abscisic acid responsiveness
TcZIP9	ABRE	TACGGTC	1410	1417	cis-acting element involved in the abscisic acid responsiveness
TcZIP9	TCA-element	CCATCTTTTT	24	33	cis-acting element involved in salicylic acid responsiveness
TcZIP10	TGACG-motif	TGACG	1300	1305	cis-acting regulatory element involved in the MeJA-responsiveness
TcZIP10	GARE-motif	TCTGTTG	1	8	gibberellin-responsive element
TcZIP10	P-box	CCTTTTG	1166	1173	gibberellin-responsive element
TcZIP10	ERE	ATTTTAAA	861	869	ethylene-responsive element
TcZIP10	ABRE	CGTACGTGCA	101	110	cis-acting element involved in the abscisic acid responsiveness
TcZIP10	ABRE	CACGTG	284	290	cis-acting element involved in the abscisic acid responsiveness
TcZIP10	ABRE	ACGTG	285	290	cis-acting element involved in the abscisic acid responsiveness
TcZIP10	ABRE	ACGTG	1298	1303	cis-acting element involved in the abscisic acid responsiveness
TcZIP10	ABRE	ACGTG	1795	1800	cis-acting element involved in the abscisic acid responsiveness
TcZIP10	CGTCA-motif	CGTCA	1300	1305	cis-acting regulatory element involved in the MeJA-responsiveness
TcZIP11	GARE-motif	TCTGTTG	417	424	gibberellin-responsive element
TcZIP11	P-box	CCTTTTG	785	792	gibberellin-responsive element
TcZIP11	TGA-element	AACGAC	918	924	auxin-responsive element
TcZIP11	ERE	ATTTCATA	265	273	ethylene-responsive element
TcZIP11	ERE	ATTTCATA	483	491	ethylene-responsive element
TcZIP11	ERE	ATTTTAAA	1126	1134	ethylene-responsive element
TcZIP11	ABRE	ACGTG	72	77	cis-acting element involved in the abscisic acid responsiveness
TcZIP11	ABRE	ACGTG	339	344	cis-acting element involved in the abscisic acid responsiveness
TcZIP11	ACTCATCCT sequence	ACTCATCCT	922	931	efficient expression of ProDH in response to L-Pro and hypoosmolarity.
Light responsive element
TcZIP1	G-box	CACGTC	39	45	cis-acting regulatory element involved in light responsiveness
TcZIP1	G-box	CACGAC	321	327	cis-acting regulatory element involved in light responsiveness
TcZIP1	G-box	CACGTC	540	546	cis-acting regulatory element involved in light responsiveness
TcZIP1	G-box	CACGAC	543	549	cis-acting regulatory element involved in light responsiveness
TcZIP1	GTGGC-motif	CATCGTGTGGC	294	304	part of a light responsive element
TcZIP1	GATA-motif	GATAGGG	223	230	part of a light responsive element
TcZIP2	MRE	AACCTAA	928	935	MYB binding site involved in light responsiveness
TcZIP2	Box 4	ATTAAT	186	192	part of a conserved DNA module involved in light responsiveness
TcZIP2	Box 4	ATTAAT	194	200	part of a conserved DNA module involved in light responsiveness
TcZIP2	Box 4	ATTAAT	319	325	part of a conserved DNA module involved in light responsiveness
TcZIP2	Box 4	ATTAAT	341	347	part of a conserved DNA module involved in light responsiveness
TcZIP2	Box 4	ATTAAT	506	512	part of a conserved DNA module involved in light responsiveness
TcZIP2	Box 4	ATTAAT	996	1002	part of a conserved DNA module involved in light responsiveness
TcZIP3	G-Box	CACGTG	296	302	cis-acting regulatory element involved in light responsiveness
TcZIP3	G-box	CACGTG	296	302	cis-acting regulatory element involved in light responsiveness
TcZIP3	G-box	TACGTG	393	399	cis-acting regulatory element involved in light responsiveness
TcZIP3	G-box	CACGAC	852	858	cis-acting regulatory element involved in light responsiveness
TcZIP3	MRE	AACCTAA	117	124	MYB binding site involved in light responsiveness
TcZIP3	Box 4	ATTAAT	459	465	part of a conserved DNA module involved in light responsiveness
TcZIP3	Box 4	ATTAAT	696	702	part of a conserved DNA module involved in light responsiveness
TcZIP3	Box 4	ATTAAT	1433	1439	part of a conserved DNA module involved in light responsiveness
TcZIP3	Box 4	ATTAAT	1437	1443	part of a conserved DNA module involved in light responsiveness
TcZIP3	ATCT-motif	AATCTAATCC	915	924	part of a conserved DNA module involved in light responsiveness
TcZIP3	GATA-motif	GATAGGG	58	65	part of a light responsive element
TcZIP4	GT1-motif	GGTTAAT	898	905	light responsive element
TcZIP4	GATA-motif	GATAGGG	840	847	part of a light responsive element
TcZIP4	AE-box	AGAAACAA	828	836	part of a module for light response
TcZIP4	G-box	CACGAC	576	582	cis-acting regulatory element involved in light responsiveness
TcZIP4	MRE	AACCTAA	432	439	MYB binding site involved in light responsiveness
TcZIP4	MRE	AACCTAA	746	753	MYB binding site involved in light responsiveness
TcZIP4	TCT-motif	TCTTAC	1146	1152	part of a light responsive element
TcZIP4	TCT-motif	TCTTAC	1482	1488	part of a light responsive element
TcZIP5	Box 4	ATTAAT	817	823	part of a conserved DNA module involved in light responsiveness
TcZIP5	Box 4	ATTAAT	963	969	part of a conserved DNA module involved in light responsiveness
TcZIP5	GT1-motif	GGTTAAT	363	370	light responsive element
TcZIP5	GT1-motif	GGTTAA	364	370	light responsive element
TcZIP5	Box II	TGGTAATAA	1454	1463	part of a light responsive element
TcZIP5	G-box	CACGTC	1149	1155	cis-acting regulatory element involved in light responsiveness
TcZIP5	MRE	AACCTAA	1311	1318	MYB binding site involved in light responsiveness
TcZIP6	GATA-motif	AAGGATAAGG	352	361	part of a light responsive element
TcZIP6	ATCT-motif	AATCTAATCC	257	266	part of a conserved DNA module involved in light responsiveness
TcZIP6	Box 4	ATTAAT	219	225	part of a conserved DNA module involved in light responsiveness
TcZIP6	Box 4	ATTAAT	239	245	part of a conserved DNA module involved in light responsiveness
TcZIP6	Box 4	ATTAAT	461	467	part of a conserved DNA module involved in light responsiveness
TcZIP6	Box 4	ATTAAT	1363	1369	part of a conserved DNA module involved in light responsiveness
TcZIP6	TCT-motif	TCTTAC	570	576	part of a light responsive element
TcZIP6	TCT-motif	TCTTAC	1442	1448	part of a light responsive element
TcZIP6	MRE	AACCTAA	1452	1459	MYB binding site involved in light responsiveness
TcZIP6	chs-CMA1a	TTACTTAA	572	580	part of a light responsive element
TcZIP6	chs-CMA1a	TTACTTAA	844	852	part of a light responsive element
TcZIP7	G-box	TAAACGTG	1222	1230	cis-acting regulatory element involved in light responsiveness
TcZIP7	G-Box	CACGTT	1222	1228	cis-acting regulatory element involved in light responsiveness
TcZIP7	TCCC-motif	TCTCCCT	478	485	part of a light responsive element
TcZIP7	MRE	AACCTAA	515	522	MYB binding site involved in light responsiveness
TcZIP7	Box 4	ATTAAT	461	467	part of a conserved DNA module involved in light responsiveness
TcZIP7	4cl-CMA2b	TCTCACCAACCACA	862	875	light responsive element
TcZIP7	GT1-motif	GGTTAA	1086	1092	light responsive element
TcZIP7	GATA-motif	AAGATAAGATT	433	443	part of a light responsive element
TcZIP7	LAMP-element	CTTTATCA	224	232	part of a light responsive element
TcZIP7	AE-box	AGAAACAA	306	314	part of a module for light response
TcZIP8	Box 4	ATTAAT	560	566	part of a conserved DNA module involved in light responsiveness
TcZIP8	Box 4	ATTAAT	1062	1068	part of a conserved DNA module involved in light responsiveness
TcZIP8	Box 4	ATTAAT	1162	1168	part of a conserved DNA module involved in light responsiveness
TcZIP8	GATA-motif	AAGATAAGATT	539	549	part of a light responsive element
TcZIP8	GATA-motif	AAGGATAAGG	777	786	part of a light responsive element
TcZIP8	GATA-motif	AAGATAAGATT	1452	1462	part of a light responsive element
TcZIP8	G-Box	TCCACATGGCA	47	57	cis-acting regulatory element involved in light responsiveness
TcZIP8	G-box	CACGTC	679	685	cis-acting regulatory element involved in light responsiveness
TcZIP8	TCCC-motif	TCTCCCT	308	315	part of a light responsive element
TcZIP8	TCCC-motif	TCTCCCT	1317	1324	part of a light responsive element
TcZIP9	Box 4	ATTAAT	1231	1237	part of a conserved DNA module involved in light responsiveness
TcZIP9	GT1-motif	GGTTAAT	1107	1114	light responsive element
TcZIP9	GT1-motif	GGTTAA	1108	1114	light responsive element
TcZIP9	GT1-motif	GGTTAA	1424	1430	light responsive element
TcZIP9	GTGGC-motif	GATTCTGTGGC	886	896	part of a light responsive element
TcZIP9	G-Box	CACGTT	324	330	cis-acting regulatory element involved in light responsiveness
TcZIP9	G-Box	CACGTT	419	425	cis-acting regulatory element involved in light responsiveness
TcZIP9	MRE	AACCTAA	1434	1441	MYB binding site involved in light responsiveness
TcZIP9	G-box	tgACACGTGGCA	1007	1018	cis-acting regulatory element involved in light responsiveness
TcZIP9	TCT-motif	TCTTAC	690	696	part of a light responsive element
TcZIP10	G-Box	CACGTG	284	290	cis-acting regulatory element involved in light responsiveness
TcZIP10	G-Box	CACGTT	1794	1800	cis-acting regulatory element involved in light responsiveness
TcZIP10	G-box	CACGTG	284	290	cis-acting regulatory element involved in light responsiveness
TcZIP10	G-box	CACGTC	1298	1304	cis-acting regulatory element involved in light responsiveness
TcZIP10	ATC-motif	AGTAATCT	198	206	part of a conserved DNA module involved in light responsiveness
TcZIP10	TCT-motif	TCTTAC	793	799	part of a light responsive element
TcZIP10	TCT-motif	TCTTAC	1764	1770	part of a light responsive element
TcZIP10	TCCC-motif	TCTCCCT	891	898	part of a light responsive element
TcZIP10	GA-motif	ATAGATAA	1042	1050	part of a light responsive element
TcZIP10	GT1-motif	GGTTAAT	1902	1909	light responsive element
TcZIP10	GT1-motif	GGTTAA	1903	1909	light responsive element
TcZIP10	Box II	TGGTAATAA	409	418	part of a light responsive element
TcZIP10	GATA-motif	GATAGGA	1239	1246	part of a light responsive element
TcZIP11	G-box	TAAACGTG	72	80	cis-acting regulatory element involved in light responsiveness
TcZIP11	G-box	CACGAC	510	516	cis-acting regulatory element involved in light responsiveness
TcZIP11	G-Box	CACGTT	72	78	cis-acting regulatory element involved in light responsiveness
TcZIP11	G-Box	CACGTT	339	345	cis-acting regulatory element involved in light responsiveness
TcZIP11	I-box	AGATAAGG	463	471	part of a light responsive element
TcZIP11	I-box	GATAAGGGT	576	585	part of a light responsive element
TcZIP11	GA-motif	ATAGATAA	465	473	part of a light responsive element
TcZIP11	GT1-motif	GTGTGTGAA	966	975	light responsive element
TcZIP11	GT1-motif	GGTTAA	1199	1205	light responsive element
TcZIP11	Box 4	ATTAAT	167	173	part of a conserved DNA module involved in light responsiveness
TcZIP11	ATCT-motif	AATCTAATCC	448	457	part of a conserved DNA module involved in light responsiveness
TcZIP11	GATA-motif	AAGGATAAGG	578	587	part of a light responsive element
TcZIP11	AE-box	AGAAACAA	1027	1035	part of a module for light response
Other/Putative element without function
TcZIP1	Unnamed__1	CGTGG	340	345
TcZIP1	Unnamed__1	CGTGG	539	544
TcZIP1	Unnamed__1	CGTGG	983	988
TcZIP1	Unnamed__4	CTCC	15	19
TcZIP1	Unnamed__4	CTCC	56	60
TcZIP1	Unnamed__4	CTCC	291	295
TcZIP1	Unnamed__4	CTCC	338	342
TcZIP1	Unnamed__4	CTCC	659	663
TcZIP1	Unnamed__4	CTCC	707	711
TcZIP1	Unnamed__6	taTAAATATct	1431	1441
TcZIP2	Unnamed__4	CTCC	72	76
TcZIP2	Unnamed__4	CTCC	1057	1061
TcZIP2	Unnamed__4	CTCC	1079	1083
TcZIP3	Unnamed__1	CGTGG	295	300
TcZIP3	Unnamed__1	CGTGG	298	303
TcZIP3	Unnamed__1	CGTGG	1249	1254
TcZIP3	box S	AGCCACC	625	632
TcZIP3	Unnamed__4	CTCC	103	107
TcZIP3	Unnamed__4	CTCC	148	152
TcZIP3	Unnamed__4	CTCC	242	246
TcZIP3	Unnamed__4	CTCC	493	497
TcZIP3	Unnamed__4	CTCC	587	591
TcZIP3	Unnamed__4	CTCC	1353	1357
TcZIP4	Unnamed__12	TCCACGTAGA	686	695
TcZIP4	Unnamed__4	CTCC	37	41
TcZIP4	Unnamed__4	CTCC	532	536
TcZIP4	Unnamed__4	CTCC	535	539
TcZIP4	Unnamed__4	CTCC	771	775
TcZIP4	Unnamed__4	CTCC	864	868
TcZIP4	Unnamed__4	CTCC	1171	1175
TcZIP4	Unnamed__4	CTCC	1469	1473
TcZIP4	Unnamed__14	TCCACGTAGA	686	695
TcZIP4	Unnamed__8	TCCACGTAGA	686	695
TcZIP4	Unnamed__10	TCCACGTAGA	686	695
TcZIP5	Unnamed__4	CTCC	41	45
TcZIP5	Unnamed__4	CTCC	98	102
TcZIP5	Unnamed__4	CTCC	202	206
TcZIP5	Unnamed__4	CTCC	245	249
TcZIP5	Unnamed__4	CTCC	271	275
TcZIP5	Unnamed__4	CTCC	297	301
TcZIP5	Unnamed__4	CTCC	508	512
TcZIP5	Unnamed__4	CTCC	957	961
TcZIP5	Unnamed__4	CTCC	1387	1391
TcZIP5	Unnamed__4	CTCC	1441	1445
TcZIP5	Unnamed__4	CTCC	1482	1486
TcZIP6	Unnamed__6	taTAAATATct	881	891
TcZIP6	Unnamed__4	CTCC	683	687
TcZIP6	Unnamed__4	CTCC	743	747
TcZIP6	Unnamed__4	CTCC	1051	1055
TcZIP6	Unnamed__4	CTCC	1217	1221
TcZIP6	Unnamed__1	CGTGG	1186	1191
TcZIP7	Unnamed__1	CGTGG	32	37
TcZIP7	Unnamed__1	CGTGG	895	900
TcZIP7	Unnamed__4	CTCC	92	196
TcZIP7	Unnamed__4	CTCC	192	483
TcZIP7	Unnamed__4	CTCC	479	1025
TcZIP7	Unnamed__4	CTCC	1021	1306
TcZIP7	Unnamed__4	CTCC	1302	285
TcZIP7	Unnamed__6	taTAAATATct	275	190
TcZIP8	Unnamed__4	CTCC	186	275
TcZIP8	Unnamed__4	CTCC	271	314
TcZIP8	Unnamed__4	CTCC	310	514
TcZIP8	Unnamed__4	CTCC	510	670
TcZIP8	Unnamed__4	CTCC	666	1322
TcZIP8	Unnamed__4	CTCC	1318	1476
TcZIP9	Unnamed__6	taTAAATATct	1272	1282
TcZIP9	Unnamed__4	CTCC	35	39
TcZIP9	Unnamed__4	CTCC	320	324
TcZIP9	Unnamed__4	CTCC	415	419
TcZIP9	Unnamed__4	CTCC	1046	1050
TcZIP9	Unnamed__4	CTCC	1049	1053
TcZIP9	Unnamed__4	CTCC	1325	1329
TcZIP9	Unnamed__1	CGTGG	323	328
TcZIP9	Unnamed__1	CGTGG	418	423
TcZIP9	Unnamed__1	CGTGG	1421	1426
TcZIP10	Unnamed__1	CGTGG	823	828
TcZIP10	Unnamed__1	CGTGG	1297	1302
TcZIP10	Unnamed__1	CGTGG	1807	1812
TcZIP7	AP-1	TGAGTTAG	566	574
TcZIP8	NON	CAACGGCCACG	887	897
TcZIP10	AP-1	TGAGTTAG	148	156
TcZIP10	Unnamed__4	CTCC	84	88
TcZIP10	Unnamed__4	CTCC	506	510
TcZIP10	Unnamed__4	CTCC	893	897
TcZIP10	Unnamed__4	CTCC	932	936
TcZIP10	Unnamed__4	CTCC	1071	1075
TcZIP10	Unnamed__4	CTCC	1238	1242
TcZIP10	Unnamed__4	CTCC	1435	1439
TcZIP11	Unnamed__4	CTCC	345	349
TcZIP11	Unnamed__4	CTCC	384	388
TcZIP11	Unnamed__4	CTCC	742	746
TcZIP11	Unnamed__4	CTCC	799	803
TcZIP11	Unnamed__4	CTCC	813	817
TcZIP2	AAGAA-motif	GAAAGAA	1230	1237
TcZIP4	AAGAA-motif	GAAAGAA	1342	1349
TcZIP5	AAGAA-motif	GAAAGAA	657	664
TcZIP6	AAGAA-motif	GAAAGAA	950	957
TcZIP10	AAGAA-motif	GAAAGAA	1062	1069
TcZIP10	E2Fb	TTTGCCGC	1854	1862
TcZIP10	dOCT	CACGGATC	819	827
TcZIP6	A-box	CCGTCC	1286	1292
