# Supplementary material for: Zinc/iron-regulated transporter-like protein gene family in Theobroma cacao L: Characteristics, evolution, function and 3D structure analysis
Source: Front Plant Sci. 2023 Feb 28;14:1098401. doi: 10.3389/fpls.2023.1098401 (PMC10012423; doi:10.3389/fpls.2023.1098401)
Supplement: Supplementary file 6 [file Table_3.xlsx]

## Sheet: Phosphorylation
Supplementary Table 3. Phosphorylation and Glycosylation sites in TcZIP proteins
Gene	Phosphorylation sites on amino acid			Glycosylation site and position
	Serine	Threonine	Tyrosine	N-Glycosylation
TcZIP1	19	9	0	1
TcZIP2	23	13	0	1
TcZIP3	27	8	2	3
TcZIP4	17	4	2	0
TcZIP5	19	9	0	1
TcZIP6	26	9	0	0
TcZIP7	29	10	0	3
TcZIP8	27	8	2	2
TcZIP9	26	8	0	0
TcZIP10	11	13	2	0
TcZIP11	19	11	2	0
